# Supplementary material for: Retrospective investigation of antibodies against chikungunya virus (CHIKV) in serum from febrile patients in Mozambique, 2009–2015: Implications for its prevention and control
Source: PLoS One. 2019 Mar 21;14(3):e0213941. doi: 10.1371/journal.pone.0213941 (PMC6428254; doi:10.1371/journal.pone.0213941)
Supplement: S1 File — (CSV) [file pone.0213941.s002.csv]

sex	year	age	igm	igg	pr	region	agegp	month
M	2010	1	neg	neg	CDL	North Region	1	2010m2
F	2010	3	neg	neg	CDL	North Region	1	2010m2
M	2010	2	neg	neg	CDL	North Region	1	2010m2
M	2010	3.361396304	neg	neg	CDL	North Region	1	2010m3
M	2010	1	neg	neg	CDL	North Region	1	2010m3
F	2010	31	neg	neg	CDL	North Region	15	2010m3
M	2010	4	neg	neg	CDL	North Region	1	2010m3
M	2010	10	neg	neg	CDL	North Region	10	2010m3
F	2010	5	neg	neg	CDL	North Region	5	2010m5
M	2010	8	neg	neg	CDL	North Region	5	2010m5
M	2010	4	neg	neg	CDL	North Region	1	2010m5
M	2010	1	neg	neg	CDL	North Region	1	2010m5
M	2010	5.164271047	neg	neg	CDL	North Region	5	2010m5
M	2010	1	neg	neg	CDL	North Region	1	2010m5
F	2011	6	neg	pos	CDL	North Region	5	2011m5
F	2011	1.295687885	neg	neg	CDL	North Region	1	2011m6
M	2011	1	neg	neg	CDL	North Region	1	2011m6
M	2011	4	neg	neg	CDL	North Region	1	2011m7
M	2011	4.065708419	neg	neg	CDL	North Region	1	2011m7
M	2011	0.229979466	pos	neg	CDL	North Region	0	2011m8
M	2011	5	neg	neg	CDL	North Region	5	2011m7
F	2011	1	neg	neg	CDL	North Region	1	2011m7
M	2011	1.197125257	neg	neg	CDL	North Region	1	2011m8
M	2013	3	neg	neg	CDL	North Region	1	2013m7
M	2013	7	pos	neg	CDL	North Region	5	2013m7
F	2013	6	neg	neg	CDL	North Region	5	2013m8
F	2013	5	neg	neg	CDL	North Region	5	2013m8
M	2013	4	pos	neg	CDL	North Region	1	2013m8
M	2013	2	neg	neg	CDL	North Region	1	2013m8
F	2014	4	neg	neg	CDL	North Region	1	2014m8
F	2009	0.164271047	neg	pos	GAZ	South Region	0	2009m8
M	2009	8	neg	neg	GAZ	South Region	5	2009m8
M	2009	18.32854209	neg	pos	GAZ	South Region	15	2009m8
M	2009	11	neg	neg	GAZ	South Region	10	2009m8
F	2010	2.131416838	neg	neg	GAZ	South Region	1	2010m8
M	2010	0	neg	neg	GAZ	South Region	0	2010m9
M	2011	2	neg	neg	GAZ	South Region	1	2011m9
M	2012	4	pos	neg	GAZ	South Region	1	2012m9
M	2012	1	neg	pos	GAZ	South Region	1	2012m9
M	2012	6	neg	neg	GAZ	South Region	5	2012m10
F	2013	4	neg	neg	GAZ	South Region	1	2013m9
M	2013	3	neg	neg	GAZ	South Region	1	2013m10
M	2013	4.229979466	neg	neg	GAZ	South Region	1	2013m10
M	2013	1	neg	neg	GAZ	South Region	1	2013m10
F	2013	2.229979466	neg	pos	GAZ	South Region	1	2013m10
F	2013	3.065708419	neg	neg	GAZ	South Region	1	2013m10
M	2013	5	neg	neg	GAZ	South Region	5	2013m11
M	2014	4	neg	neg	GAZ	South Region	1	2014m11
M	2014	0.361396304	neg	pos	GAZ	South Region	0	2014m11
F	2014	3.328542094	neg	neg	GAZ	South Region	1	2014m11
M	2014	9	neg	neg	GAZ	South Region	5	2014m12
M	2014	1	neg	neg	GAZ	South Region	1	2014m12
M	2014	1.131416838	neg	neg	GAZ	South Region	1	2014m1
F	2014	4	neg	neg	GAZ	South Region	1	2014m1
F	2014	2.131416838	neg	neg	GAZ	South Region	1	2014m1
M	2015	5.164271047	neg	neg	GAZ	South Region	5	2015m1
M	2015	0	neg	neg	GAZ	South Region	0	2015m1
M	2015	2	neg	neg	GAZ	South Region	1	2015m1
F	2015	3.262833676	neg	neg	GAZ	South Region	1	2015m2
M	2015	8	neg	neg	GAZ	South Region	5	2015m2
M	2015	5.032854209	neg	neg	GAZ	South Region	5	2015m2
M	2015	5	neg	neg	GAZ	South Region	5	2015m2
M	2015	2	neg	neg	GAZ	South Region	1	2015m3
M	2015	1	neg	neg	GAZ	South Region	1	2015m3
M	2015	1	neg	neg	GAZ	South Region	1	2015m3
M	2015	2	neg	pos	GAZ	South Region	1	2015m3
F	2015	2	neg	pos	GAZ	South Region	1	2015m3
M	2015	1	neg	neg	GAZ	South Region	1	2015m3
F	2015	1.361396304	neg	neg	GAZ	South Region	1	2015m3
F	2015	5	neg	neg	GAZ	South Region	5	2015m3
F	2015	8	neg	neg	GAZ	South Region	5	2015m3
M	2015	8	neg	neg	GAZ	South Region	5	2015m3
M	2015	3	neg	pos	GAZ	South Region	1	2015m3
F	2015	0.262833676	neg	pos	GAZ	South Region	0	2015m3
F	2015	0.295687885	neg	pos	GAZ	South Region	0	2015m2
F	2015	4.197125257	neg	neg	GAZ	South Region	1	2015m4
M	2015	3.262833676	neg	neg	GAZ	South Region	1	2015m4
M	2015	1	neg	neg	GAZ	South Region	1	2015m4
M	2015	0.295687885	neg	neg	GAZ	South Region	0	2015m4
F	2015	4	neg	neg	GAZ	South Region	1	2015m4
M	2015	0.361396304	neg	neg	GAZ	South Region	0	2015m4
F	2009	0.361396304	neg	neg	IBN	South Region	0	2009m5
M	2009	22.19712526	neg	neg	IBN	South Region	15	2009m5
F	2010	1	neg	neg	IBN	South Region	1	2010m5
F	2010	38.13141684	neg	neg	IBN	South Region	15	2010m5
M	2010	11	neg	neg	IBN	South Region	10	2010m6
F	2010	8	neg	pos	IBN	South Region	5	2010m6
F	2010	8	neg	neg	IBN	South Region	5	2010m5
M	2010	0.197125257	neg	neg	IBN	South Region	0	2010m7
M	2010	6	neg	neg	IBN	South Region	5	2010m6
F	2011	3	neg	neg	IBN	South Region	1	2011m6
M	2011	0.262833676	neg	neg	IBN	South Region	0	2011m7
M	2011	0.197125257	neg	neg	IBN	South Region	0	2011m7
M	2011	2	pos	neg	IBN	South Region	1	2011m7
M	2011	2	neg	neg	IBN	South Region	1	2011m7
F	2011	1	neg	neg	IBN	South Region	1	2011m7
F	2011	0.361396304	neg	neg	IBN	South Region	0	2011m7
M	2011	1	neg	neg	IBN	South Region	1	2011m7
M	2011	4	neg	neg	IBN	South Region	1	2011m7
F	2011	9.361396304	neg	neg	IBN	South Region	5	2011m7
M	2011	2.295687885	neg	neg	IBN	South Region	1	2011m8
F	2011	5	neg	pos	IBN	South Region	5	2011m7
M	2011	0.361396304	neg	neg	IBN	South Region	0	2011m8
M	2011	9	neg	neg	IBN	South Region	5	2011m8
F	2011	6.131416838	neg	neg	IBN	South Region	5	2011m8
M	2011	1	neg	neg	IBN	South Region	1	2011m8
M	2011	2	pos	neg	IBN	South Region	1	2011m8
F	2011	4.262833676	neg	neg	IBN	South Region	1	2011m8
M	2012	5	neg	neg	IBN	South Region	5	2012m9
M	2012	1	neg	neg	IBN	South Region	1	2012m9
M	2012	1	pos	neg	IBN	South Region	1	2012m8
M	2012	0.328542094	neg	neg	IBN	South Region	0	2012m9
M	2012	1	neg	neg	IBN	South Region	1	2012m9
M	2012	0.295687885	neg	neg	IBN	South Region	0	2012m9
M	2012	0.361396304	neg	neg	IBN	South Region	0	2012m10
F	2012	0.164271047	neg	neg	IBN	South Region	0	2012m10
M	2012	10	neg	neg	IBN	South Region	10	2012m10
M	2012	14	neg	pos	IBN	South Region	10	2012m10
F	2012	9	neg	neg	IBN	South Region	5	2012m10
M	2012	21.19712526	neg	neg	IBN	South Region	15	2012m10
F	2012	14.19712526	neg	neg	IBN	South Region	10	2012m10
F	2012	3	neg	neg	IBN	South Region	1	2012m9
F	2012	3	neg	neg	IBN	South Region	1	2012m9
F	2012	9	neg	neg	IBN	South Region	5	2012m10
F	2012	2	neg	neg	IBN	South Region	1	2012m10
M	2012	3	neg	neg	IBN	South Region	1	2012m10
M	2013	1.197125257	neg	neg	IBN	South Region	1	2013m10
F	2013	2	neg	neg	IBN	South Region	1	2013m10
F	2013	0.197125257	neg	neg	IBN	South Region	0	2013m10
M	2013	8.295687885	neg	neg	IBN	South Region	5	2013m10
F	2013	7	neg	neg	IBN	South Region	5	2013m10
M	2013	0.262833676	neg	neg	IBN	South Region	0	2013m11
F	2013	9.295687885	neg	neg	IBN	South Region	5	2013m11
F	2013	1	neg	neg	IBN	South Region	1	2013m11
M	2014	0.295687885	neg	neg	IBN	South Region	0	2014m11
M	2014	0.032854209	neg	neg	IBN	South Region	0	2014m8
M	2014	0.197125257	neg	neg	IBN	South Region	0	2014m9
M	2014	2	neg	neg	IBN	South Region	1	2014m8
M	2014	3	neg	neg	IBN	South Region	1	2014m9
M	2014	0.229979466	neg	neg	IBN	South Region	0	2014m10
M	2014	0.032854209	neg	neg	IBN	South Region	0	2014m9
F	2014	0.197125257	neg	neg	IBN	South Region	0	2014m12
F	2014	2.197125257	neg	neg	IBN	South Region	1	2014m12
F	2015	3	neg	neg	IBN	South Region	1	2015m12
M	2015	2	neg	neg	IBN	South Region	1	2015m12
F	2009	10	neg	neg	MAN	Centre Region	10	2009m12
M	2011	19.29568789	neg	neg	MAN	Centre Region	15	2011m12
F	2011	10	neg	pos	MAN	Centre Region	10	2011m12
M	2011	2	neg	neg	MAN	Centre Region	1	2011m1
F	2012	1	neg	pos	MAN	Centre Region	1	2012m12
F	2012	11.19712526	neg	neg	MAN	Centre Region	10	2012m1
F	2012	9	neg	neg	MAN	Centre Region	5	2012m1
M	2012	7	neg	neg	MAN	Centre Region	5	2012m1
F	2013	2	pos	neg	MAN	Centre Region	1	2013m2
F	2013	4	neg	neg	MAN	Centre Region	1	2013m2
M	2013	7	neg	neg	MAN	Centre Region	5	2013m2
M	2013	8	neg	neg	MAN	Centre Region	5	2013m1
F	2013	4.164271047	pos	neg	MAN	Centre Region	1	2013m2
M	2013	0.197125257	neg	neg	MAN	Centre Region	0	2013m2
M	2013	8.295687885	neg	neg	MAN	Centre Region	5	2013m3
M	2014	1	neg	neg	MAN	Centre Region	1	2014m3
M	2014	1	neg	neg	MAN	Centre Region	1	2014m3
M	2014	2.361396304	neg	pos	MAN	Centre Region	1	2014m3
M	2014	0.164271047	neg	neg	MAN	Centre Region	0	2014m4
M	2014	0.229979466	neg	neg	MAN	Centre Region	0	2014m2
M	2014	0.262833676	neg	neg	MAN	Centre Region	0	2014m2
M	2014	0.229979466	neg	neg	MAN	Centre Region	0	2014m3
M	2014	0.328542094	neg	neg	MAN	Centre Region	0	2014m4
M	2014	0.262833676	neg	pos	MAN	Centre Region	0	2014m3
M	2014	0.197125257	neg	neg	MAN	Centre Region	0	2014m4
M	2015	0.164271047	neg	neg	MAN	Centre Region	0	2015m4
F	2015	2	neg	pos	MAN	Centre Region	1	2015m4
F	2015	1	neg	neg	MAN	Centre Region	1	2015m4
F	2015	2	neg	neg	MAN	Centre Region	1	2015m5
F	2015	2.131416838	neg	neg	MAN	Centre Region	1	2015m5
F	2015	1	neg	pos	MAN	Centre Region	1	2015m6
F	2015	1	neg	neg	MAN	Centre Region	1	2015m5
M	2015	2	neg	pos	MAN	Centre Region	1	2015m6
F	2015	11	neg	pos	MAN	Centre Region	10	2015m6
M	2015	0.164271047	neg	pos	MAN	Centre Region	0	2015m5
M	2015	2.229979466	neg	pos	MAN	Centre Region	1	2015m5
M	2015	0.295687885	neg	neg	MPC	South Region	0	2015m5
M	2015	0.197125257	neg	neg	MPC	South Region	0	2015m6
F	2009	7.032854209	neg	pos	MPC	South Region	5	2009m7
F	2010	1	pos	neg	MPC	South Region	1	2010m7
M	2010	5.262833676	neg	neg	MPC	South Region	5	2010m7
M	2010	0.197125257	pos	neg	MPC	South Region	0	2010m7
F	2010	4	neg	neg	MPC	South Region	1	2010m7
M	2010	21	neg	neg	MPC	South Region	15	2010m8
M	2010	0.098562628	neg	neg	MPC	South Region	0	2010m8
F	2010	0.197125257	pos	neg	MPC	South Region	0	2010m8
F	2011	1.197125257	neg	neg	MPC	South Region	1	2011m8
M	2011	6.229979466	neg	neg	MPC	South Region	5	2011m8
M	2012	22	neg	neg	MPC	South Region	15	2012m8
M	2012	6	neg	neg	MPC	South Region	5	2012m8
F	2012	7	neg	neg	MPC	South Region	5	2012m9
F	2012	5	neg	neg	MPC	South Region	5	2012m9
M	2013	0.229979466	neg	neg	MPC	South Region	0	2013m9
M	2013	13	neg	pos	MPC	South Region	10	2013m9
M	2013	2	neg	neg	MPC	South Region	1	2013m9
F	2013	3	neg	neg	MPC	South Region	1	2013m9
M	2014	4	neg	neg	MPC	South Region	1	2014m10
M	2014	0.197125257	neg	neg	MPC	South Region	0	2014m10
F	2014	0.197125257	neg	pos	MPC	South Region	0	2014m11
F	2014	0.295687885	neg	neg	MPC	South Region	0	2014m11
F	2014	0.295687885	neg	neg	MPC	South Region	0	2014m11
M	2014	2	neg	neg	MPC	South Region	1	2014m11
M	2015	2	neg	pos	MPC	South Region	1	2015m11
M	2015	2	neg	neg	MPC	South Region	1	2015m12
M	2015	2	neg	neg	MPC	South Region	1	2015m12
M	2015	2.197125257	neg	neg	MPC	South Region	1	2015m12
M	2015	2	neg	pos	MPC	South Region	1	2015m11
M	2015	3	neg	neg	MPC	South Region	1	2015m12
M	2015	3	neg	pos	MPC	South Region	1	2015m12
M	2015	3	neg	pos	MPC	South Region	1	2015m12
M	2015	0.164271047	neg	pos	MPC	South Region	0	2015m1
M	2015	0.295687885	neg	neg	MPC	South Region	0	2015m1
M	2015	0.262833676	neg	neg	MPC	South Region	0	2015m1
F	2015	0.131416838	neg	pos	MPC	South Region	0	2015m2
F	2015	3.361396304	neg	neg	MPC	South Region	1	2015m2
F	2015	3	neg	neg	MPC	South Region	1	2015m2
F	2015	4	neg	neg	MPC	South Region	1	2015m2
F	2015	2	neg	pos	MPC	South Region	1	2015m3
F	2015	2	neg	pos	MPP	South Region	1	2015m3
F	2015	2	neg	neg	MPP	South Region	1	2015m3
F	2009	7	pos	neg	MPP	South Region	5	2009m3
F	2009	11.09856263	neg	neg	MPP	South Region	10	2009m3
M	2009	2	neg	neg	MPP	South Region	1	2009m4
M	2009	7	neg	pos	MPP	South Region	5	2009m4
M	2009	3.295687885	neg	neg	MPP	South Region	1	2009m5
F	2010	1.262833676	neg	pos	MPP	South Region	1	2010m4
M	2011	0.295687885	neg	neg	MPP	South Region	0	2011m5
F	2011	1	neg	neg	MPP	South Region	1	2011m5
F	2011	2.328542094	neg	neg	MPP	South Region	1	2011m5
M	2011	0.328542094	neg	neg	MPP	South Region	0	2011m5
M	2011	2	neg	neg	MPP	South Region	1	2011m5
F	2011	11	neg	neg	MPP	South Region	10	2011m5
M	2011	0.229979466	neg	neg	MPP	South Region	0	2011m5
M	2012	0.229979466	neg	neg	MPP	South Region	0	2012m5
M	2012	12	neg	neg	MPP	South Region	10	2012m6
M	2012	6	neg	neg	MPP	South Region	5	2012m6
F	2012	0.262833676	neg	neg	MPP	South Region	0	2012m6
F	2012	0.197125257	neg	neg	MPP	South Region	0	2012m6
F	2012	12	neg	neg	MPP	South Region	10	2012m6
F	2012	6.361396304	neg	neg	MPP	South Region	5	2012m6
M	2012	0.229979466	neg	neg	MPP	South Region	0	2012m6
F	2012	2	neg	neg	MPP	South Region	1	2012m7
F	2013	1	neg	neg	MPP	South Region	1	2013m7
F	2013	2	neg	neg	MPP	South Region	1	2013m7
M	2013	0.295687885	neg	neg	MPP	South Region	0	2013m7
M	2013	4	neg	pos	MPP	South Region	1	2013m6
F	2013	33	neg	neg	MPP	South Region	15	2013m7
F	2013	6	neg	neg	MPP	South Region	5	2013m7
F	2013	4.098562628	neg	neg	MPP	South Region	1	2013m7
M	2014	9	neg	neg	MPP	South Region	5	2014m8
M	2014	7	neg	neg	MPP	South Region	5	2014m5
F	2014	2.295687885	neg	neg	MPP	South Region	1	2014m8
F	2014	2	neg	neg	MPP	South Region	1	2014m8
M	2014	4	neg	neg	MPP	South Region	1	2014m7
M	2014	0.262833676	neg	neg	MPP	South Region	0	2014m7
M	2014	2	neg	neg	MPP	South Region	1	2014m7
F	2014	2	pos	neg	MPP	South Region	1	2014m8
M	2014	12	neg	neg	MPP	South Region	10	2014m8
M	2014	3	pos	neg	MPP	South Region	1	2014m8
M	2014	0.295687885	neg	neg	MPP	South Region	0	2014m8
M	2014	5.295687885	neg	neg	MPP	South Region	5	2014m8
F	2014	0.229979466	neg	neg	MPP	South Region	0	2014m8
F	2014	3	neg	neg	MPP	South Region	1	2014m9
F	2014	5	neg	pos	MPP	South Region	5	2014m9
F	2014	3.229979466	neg	neg	MPP	South Region	1	2014m9
F	2014	11	neg	neg	MPP	South Region	10	2014m9
F	2014	4	neg	neg	MPP	South Region	1	2014m9
F	2014	6	neg	neg	MPP	South Region	5	2014m8
M	2014	8	neg	neg	MPP	South Region	5	2014m9
M	2014	4	neg	pos	MPP	South Region	1	2014m9
M	2014	11	neg	neg	MPP	South Region	10	2014m10
M	2014	1	neg	pos	MPP	South Region	1	2014m8
F	2014	0.229979466	neg	neg	MPP	South Region	0	2014m10
M	2014	6.262833676	neg	neg	MPP	South Region	5	2014m8
M	2014	0.229979466	neg	pos	MPP	South Region	0	2014m10
F	2014	4	neg	neg	MPP	South Region	1	2014m10
F	2015	0.131416838	neg	neg	MPP	South Region	0	2015m11
F	2015	0.164271047	neg	neg	MPP	South Region	0	2015m11
F	2015	0.131416838	neg	neg	MPP	South Region	0	2015m11
F	2015	1.197125257	neg	neg	MPP	South Region	1	2015m11
F	2015	1.262833676	neg	neg	MPP	South Region	1	2015m11
F	2015	9	neg	neg	MPP	South Region	5	2015m11
F	2015	6	neg	neg	MPP	South Region	5	2015m11
F	2015	3	neg	neg	MPP	South Region	1	2015m11
F	2015	4	neg	neg	MPP	South Region	1	2015m12
F	2015	4	neg	neg	MPP	South Region	1	2015m12
F	2015	8	neg	neg	MPP	South Region	5	2015m12
F	2015	1	neg	neg	MPP	South Region	1	2015m1
F	2015	3	neg	neg	MPP	South Region	1	2015m1
M	2015	1	neg	neg	MPP	South Region	1	2015m1
M	2015	0.229979466	neg	neg	MPP	South Region	0	2015m1
F	2015	1.197125257	neg	neg	MPP	South Region	1	2015m1
M	2015	0.197125257	neg	neg	MPP	South Region	0	2015m1
M	2015	7	neg	pos	MPP	South Region	5	2015m2
M	2015	0.197125257	neg	neg	MPP	South Region	0	2015m1
M	2015	0.197125257	neg	neg	MPP	South Region	0	2015m1
M	2015	1	neg	neg	MPP	South Region	1	2015m2
M	2015	6	neg	neg	MPP	South Region	5	2015m2
M	2015	1	neg	neg	MPP	South Region	1	2015m2
M	2015	6.032854209	neg	neg	MPP	South Region	5	2015m2
M	2015	4	neg	neg	MPP	South Region	1	2015m2
M	2015	2	neg	neg	MPP	South Region	1	2015m2
M	2015	2	neg	neg	MPP	South Region	1	2015m2
M	2015	2.197125257	neg	neg	MPP	South Region	1	2015m2
M	2015	2.197125257	neg	neg	MPP	South Region	1	2015m2
M	2015	3	neg	neg	MPP	South Region	1	2015m2
M	2015	3	neg	neg	MPP	South Region	1	2015m3
M	2015	1	pos	pos	MPP	South Region	1	2015m2
F	2015	10.29568789	neg	neg	MPP	South Region	10	2015m3
M	2015	4	neg	neg	MPP	South Region	1	2015m3
M	2015	5.295687885	neg	pos	MPP	South Region	5	2015m3
M	2015	1	neg	neg	MPP	South Region	1	2015m3
M	2015	1	neg	neg	MPP	South Region	1	2015m3
F	2015	1.229979466	neg	pos	MPP	South Region	1	2015m3
F	2015	6.229979466	neg	neg	MPP	South Region	5	2015m2
M	2015	2.229979466	neg	neg	MPP	South Region	1	2015m3
F	2015	1	neg	pos	MPP	South Region	1	2015m3
F	2015	1	neg	neg	MPP	South Region	1	2015m3
F	2015	1	neg	neg	MPP	South Region	1	2015m2
M	2015	1.098562628	neg	pos	MPP	South Region	1	2015m4
M	2015	1	neg	neg	MPP	South Region	1	2015m3
M	2015	1	pos	pos	MPP	South Region	1	2015m4
M	2015	1	neg	pos	NPL	North Region	1	2015m4
F	2015	1	neg	neg	NPL	North Region	1	2015m4
F	2015	1.098562628	neg	neg	NPL	North Region	1	2015m4
F	2009	0.164271047	neg	neg	NPL	North Region	0	2009m5
F	2009	1	neg	pos	NPL	North Region	1	2009m5
M	2009	0.164271047	neg	neg	NPL	North Region	0	2009m4
F	2009	1	neg	pos	NPL	North Region	1	2009m5
F	2009	13	neg	neg	NPL	North Region	10	2009m5
F	2009	0.262833676	pos	neg	NPL	North Region	0	2009m5
M	2010	4.131416838	neg	neg	NPL	North Region	1	2010m5
F	2010	0.197125257	neg	neg	NPL	North Region	0	2010m5
M	2010	0.164271047	neg	neg	NPL	North Region	0	2010m5
F	2010	0.164271047	neg	neg	NPL	North Region	0	2010m5
F	2010	2	neg	pos	NPL	North Region	1	2010m6
F	2010	0.164271047	neg	pos	NPL	North Region	0	2010m5
F	2010	1	neg	neg	NPL	North Region	1	2010m5
F	2010	0.032854209	neg	neg	NPL	North Region	0	2010m5
M	2010	1	neg	neg	NPL	North Region	1	2010m5
M	2010	0.197125257	neg	neg	NPL	North Region	0	2010m5
M	2010	2	neg	neg	NPL	North Region	1	2010m5
F	2010	3	neg	neg	NPL	North Region	1	2010m5
F	2010	9	neg	neg	NPL	North Region	5	2010m6
F	2010	1.065708419	pos	neg	NPL	North Region	1	2010m6
F	2010	1	neg	neg	NPL	North Region	1	2010m7
F	2010	1	neg	neg	NPL	North Region	1	2010m6
M	2010	5	neg	neg	NPL	North Region	5	2010m6
F	2010	0.197125257	neg	neg	NPL	North Region	0	2010m6
F	2010	1	neg	neg	NPL	North Region	1	2010m6
M	2010	0.295687885	neg	neg	NPL	North Region	0	2010m6
M	2010	2	pos	neg	NPL	North Region	1	2010m6
M	2010	1	neg	pos	NPL	North Region	1	2010m7
M	2011	0.229979466	neg	neg	NPL	North Region	0	2011m7
F	2011	4.229979466	neg	neg	NPL	North Region	1	2011m7
F	2011	1	neg	neg	NPL	North Region	1	2011m7
M	2011	11	neg	neg	NPL	North Region	10	2011m7
M	2011	1	neg	neg	NPL	North Region	1	2011m7
M	2011	3	neg	neg	NPL	North Region	1	2011m7
M	2011	3	neg	neg	NPL	North Region	1	2011m8
M	2011	1	neg	neg	NPL	North Region	1	2011m8
F	2011	1	neg	neg	NPL	North Region	1	2011m8
M	2011	9	neg	neg	NPL	North Region	5	2011m8
M	2011	2	neg	pos	NPL	North Region	1	2011m8
M	2011	3	neg	neg	NPL	North Region	1	2011m7
F	2011	10	neg	neg	NPL	North Region	10	2011m8
M	2011	46	neg	neg	NPL	North Region	15	2011m8
F	2011	1	neg	neg	NPL	North Region	1	2011m8
F	2011	4	neg	pos	NPL	North Region	1	2011m8
F	2011	16	neg	pos	NPL	North Region	15	2011m8
M	2011	36	neg	neg	NPL	North Region	15	2011m8
F	2011	2	neg	neg	NPL	North Region	1	2011m8
M	2011	2	neg	pos	NPL	North Region	1	2011m9
M	2011	1	neg	neg	NPL	North Region	1	2011m9
F	2011	1	neg	neg	NPL	North Region	1	2011m9
M	2012	1	neg	neg	NPL	North Region	1	2012m8
F	2012	2	neg	neg	NPL	North Region	1	2012m8
M	2012	0.361396304	neg	neg	NPL	North Region	0	2012m8
F	2012	2	neg	neg	NPL	North Region	1	2012m8
F	2012	2	neg	neg	NPL	North Region	1	2012m8
M	2012	5	neg	neg	NPL	North Region	5	2012m8
F	2013	1	neg	neg	NPL	North Region	1	2013m9
M	2012	2	neg	pos	NPL	North Region	1	2012m9
M	2012	1	neg	pos	NPL	North Region	1	2012m9
F	2012	30	neg	neg	NPL	North Region	15	2012m9
F	2012	1	neg	pos	NPL	North Region	1	2012m9
M	2012	1	pos	neg	NPL	North Region	1	2012m9
M	2012	0.197125257	neg	neg	NPL	North Region	0	2012m9
M	2012	10	neg	neg	NPL	North Region	10	2012m9
F	2012	0.262833676	neg	pos	NPL	North Region	0	2012m9
F	2012	0.131416838	neg	pos	NPL	North Region	0	2012m10
F	2012	0.164271047	neg	neg	NPL	North Region	0	2012m9
F	2012	7.164271047	neg	pos	NPL	North Region	5	2012m9
M	2012	0.295687885	neg	neg	NPL	North Region	0	2012m9
M	2012	3	neg	neg	NPL	North Region	1	2012m9
M	2012	1	neg	neg	NPL	North Region	1	2012m10
M	2012	1	neg	neg	NPL	North Region	1	2012m10
M	2012	0.262833676	neg	neg	NPL	North Region	0	2012m10
M	2012	1	neg	neg	NPL	North Region	1	2012m10
F	2012	28	neg	neg	NPL	North Region	15	2012m10
M	2012	1	neg	neg	NPL	North Region	1	2012m10
M	2012	0.295687885	neg	neg	NPL	North Region	0	2012m10
F	2012	8	neg	neg	NPL	North Region	5	2012m10
M	2012	7.065708419	neg	neg	NPL	North Region	5	2012m11
M	2012	4	neg	neg	NPL	North Region	1	2012m10
M	2012	0.262833676	neg	neg	NPL	North Region	0	2012m10
F	2013	1.164271047	neg	neg	NPL	North Region	1	2013m11
F	2013	4	neg	pos	NPL	North Region	1	2013m11
M	2013	1	neg	neg	NPL	North Region	1	2013m12
M	2013	0.098562628	pos	neg	NPL	North Region	0	2013m1
M	2013	14	neg	neg	NPL	North Region	10	2013m1
M	2013	0.197125257	neg	neg	NPL	North Region	0	2013m1
F	2013	1	neg	neg	NPL	North Region	1	2013m1
F	2013	1	neg	neg	NPL	North Region	1	2013m2
M	2013	1	neg	neg	NPL	North Region	1	2013m2
M	2013	1.295687885	neg	neg	NPL	North Region	1	2013m1
F	2013	1	neg	neg	NPL	North Region	1	2013m2
M	2013	0.098562628	neg	neg	NPL	North Region	0	2013m3
F	2013	1.065708419	neg	neg	NPL	North Region	1	2013m3
M	2013	0.131416838	neg	neg	NPL	North Region	0	2013m3
M	2013	2.197125257	pos	neg	NPL	North Region	1	2013m3
F	2013	9	neg	pos	NPL	North Region	5	2013m4
M	2013	4	neg	neg	NPL	North Region	1	2013m4
F	2013	17.03285421	neg	neg	NPL	North Region	15	2013m4
F	2013	9	neg	pos	NPL	North Region	5	2013m4
M	2013	4	neg	neg	NPL	North Region	1	2013m4
M	2013	3.065708419	neg	pos	NPL	North Region	1	2013m4
F	2013	5	neg	neg	NPL	North Region	5	2013m4
F	2013	3	neg	neg	NPL	North Region	1	2013m5
M	2013	3	neg	neg	NPL	North Region	1	2013m4
M	2013	2	neg	neg	NPL	North Region	1	2013m5
M	2013	2.295687885	pos	neg	NPL	North Region	1	2013m5
M	2013	2	pos	neg	NPL	North Region	1	2013m6
M	2013	5	neg	neg	NPL	North Region	5	2013m5
M	2013	1	neg	neg	NPL	North Region	1	2013m5
F	2013	1.295687885	neg	neg	NPL	North Region	1	2013m5
M	2014	1	pos	neg	NPL	North Region	1	2014m6
F	2014	0.098562628	neg	neg	NPL	North Region	0	2014m6
F	2014	2.164271047	neg	neg	NPL	North Region	1	2014m6
F	2014	0.262833676	neg	neg	NPL	North Region	0	2014m6
F	2014	2.229979466	neg	neg	NPL	North Region	1	2014m6
M	2014	1	neg	neg	NPL	North Region	1	2014m6
M	2014	1	neg	neg	NPL	North Region	1	2014m6
F	2014	1.229979466	neg	neg	NPL	North Region	1	2014m6
F	2014	0.262833676	neg	neg	NPL	North Region	0	2014m7
F	2014	1	neg	neg	NPL	North Region	1	2014m7
M	2014	0.295687885	neg	neg	NPL	North Region	0	2014m7
F	2014	2	neg	neg	NPL	North Region	1	2014m7
F	2014	2.032854209	neg	neg	NPL	North Region	1	2014m7
M	2014	2	neg	neg	NPL	North Region	1	2014m6
F	2014	13.3613963	neg	neg	NPL	North Region	10	2014m6
M	2014	2	neg	neg	NPL	North Region	1	2014m6
M	2014	0.295687885	neg	pos	NPL	North Region	0	2014m7
M	2014	4.328542094	pos	neg	NPL	North Region	1	2014m7
M	2014	2	neg	neg	NPL	North Region	1	2014m7
M	2014	0.295687885	neg	neg	NPL	North Region	0	2014m7
M	2014	1	neg	neg	NPL	North Region	1	2014m7
F	2014	3	pos	neg	NPL	North Region	1	2014m7
M	2014	3.229979466	neg	neg	NPL	North Region	1	2014m7
M	2014	0.295687885	neg	neg	NPL	North Region	0	2014m7
M	2014	5.065708419	neg	neg	NPL	North Region	5	2014m7
F	2014	1.065708419	neg	pos	NPL	North Region	1	2014m7
M	2014	4.065708419	neg	neg	NPL	North Region	1	2014m7
F	2014	11.13141684	neg	neg	NPL	North Region	10	2014m7
F	2014	8	neg	pos	NPL	North Region	5	2014m7
M	2014	1	neg	neg	NPL	North Region	1	2014m7
M	2015	1	neg	neg	NPL	North Region	1	2015m7
M	2015	1	neg	neg	NPL	North Region	1	2015m7
F	2015	1	neg	neg	NPL	North Region	1	2015m8
F	2015	1	neg	pos	NPL	North Region	1	2015m8
M	2015	4	neg	pos	NPL	North Region	1	2015m8
F	2015	4	neg	pos	NPL	North Region	1	2015m8
F	2015	5	neg	neg	NPL	North Region	5	2015m7
F	2015	5	neg	neg	NPL	North Region	5	2015m8
F	2015	0.328542094	neg	neg	NPL	North Region	0	2015m8
M	2015	0.197125257	neg	pos	NPL	North Region	0	2015m8
M	2015	0.229979466	neg	neg	NPL	North Region	0	2015m9
M	2015	3	neg	neg	NPL	North Region	1	2015m9
M	2015	3.065708419	neg	neg	NPL	North Region	1	2015m9
F	2015	2	neg	neg	NPL	North Region	1	2015m9
F	2015	2	neg	pos	NPL	North Region	1	2015m9
F	2015	2	neg	neg	NPL	North Region	1	2015m8
F	2015	2	neg	neg	NPL	North Region	1	2015m8
M	2015	2	neg	pos	NPL	North Region	1	2015m8
M	2015	2.295687885	neg	pos	NPL	North Region	1	2015m8
M	2015	2	neg	neg	NPL	North Region	1	2015m8
M	2015	0.098562628	neg	neg	NPL	North Region	0	2015m8
F	2015	0.164271047	neg	neg	NPL	North Region	0	2015m10
F	2015	0.197125257	neg	pos	NPL	North Region	0	2015m9
F	2015	0.131416838	neg	neg	NSS	North Region	0	2015m10
F	2015	0.229979466	neg	neg	NSS	North Region	0	2015m10
F	2015	0.295687885	neg	neg	NSS	North Region	0	2015m10
F	2009	11	neg	neg	NSS	North Region	10	2009m10
M	2009	4	neg	neg	NSS	North Region	1	2009m10
M	2009	1	neg	neg	NSS	North Region	1	2009m10
F	2009	5	neg	neg	NSS	North Region	5	2009m10
M	2009	50	neg	neg	NSS	North Region	15	2009m11
M	2009	1	neg	neg	NSS	North Region	1	2009m11
M	2009	8	neg	neg	NSS	North Region	5	2009m11
M	2009	15	pos	neg	NSS	North Region	15	2009m11
M	2009	3	neg	neg	NSS	North Region	1	2009m12
F	2009	1	neg	neg	NSS	North Region	1	2009m12
M	2009	0.131416838	neg	neg	NSS	North Region	0	2009m12
F	2009	0.164271047	neg	neg	NSS	North Region	0	2009m12
F	2010	1	neg	neg	NSS	North Region	1	2010m1
F	2010	3	neg	neg	NSS	North Region	1	2010m1
M	2010	0.229979466	neg	neg	NSS	North Region	0	2010m1
M	2010	1	neg	neg	NSS	North Region	1	2010m2
F	2010	3	neg	pos	NSS	North Region	1	2010m2
M	2010	1	neg	neg	NSS	North Region	1	2010m2
M	2010	0.262833676	neg	neg	NSS	North Region	0	2010m2
F	2010	0.295687885	neg	neg	NSS	North Region	0	2010m2
M	2010	0.229979466	neg	pos	NSS	North Region	0	2010m2
M	2010	8	neg	neg	NSS	North Region	5	2010m2
M	2010	7	neg	pos	NSS	North Region	5	2010m2
M	2010	0.197125257	neg	pos	NSS	North Region	0	2010m3
F	2010	8	neg	neg	NSS	North Region	5	2010m3
F	2010	5	neg	neg	NSS	North Region	5	2010m3
M	2010	9	neg	neg	NSS	North Region	5	2010m3
F	2010	7	neg	neg	NSS	North Region	5	2010m3
M	2010	0.229979466	neg	neg	NSS	North Region	0	2010m3
M	2010	1	neg	neg	NSS	North Region	1	2010m3
M	2010	0.164271047	neg	neg	NSS	North Region	0	2010m3
M	2010	1	neg	neg	NSS	North Region	1	2010m4
M	2010	4	pos	neg	NSS	North Region	1	2010m4
F	2010	6	neg	neg	NSS	North Region	5	2010m4
M	2010	12	neg	pos	NSS	North Region	10	2010m4
M	2010	2	pos	neg	NSS	North Region	1	2010m4
M	2010	4	neg	pos	NSS	North Region	1	2010m4
M	2010	8	neg	neg	NSS	North Region	5	2010m4
M	2010	2	neg	neg	NSS	North Region	1	2010m4
M	2010	2	neg	neg	NSS	North Region	1	2010m5
M	2011	2	neg	neg	NSS	North Region	1	2011m9
F	2011	1	neg	neg	NSS	North Region	1	2011m9
M	2011	1	neg	neg	NSS	North Region	1	2011m9
F	2011	4	neg	neg	NSS	North Region	1	2011m10
F	2011	0.131416838	neg	neg	NSS	North Region	0	2011m10
F	2011	0.197125257	neg	neg	NSS	North Region	0	2011m11
M	2011	2.098562628	neg	neg	NSS	North Region	1	2011m11
F	2011	2	neg	neg	NSS	North Region	1	2011m1
M	2011	1	neg	neg	NSS	North Region	1	2011m1
M	2011	5	neg	neg	NSS	North Region	5	2011m1
F	2011	0.229979466	neg	neg	NSS	North Region	0	2011m2
F	2012	8	neg	neg	NSS	North Region	5	2012m1
F	2012	0.131416838	neg	neg	NSS	North Region	0	2012m1
F	2012	6	neg	neg	NSS	North Region	5	2012m1
M	2012	96	pos	neg	NSS	North Region	15	2012m1
M	2012	5	neg	neg	NSS	North Region	5	2012m2
M	2012	0.262833676	neg	pos	NSS	North Region	0	2012m2
F	2012	2	neg	neg	NSS	North Region	1	2012m2
F	2012	0.295687885	neg	neg	NSS	North Region	0	2012m2
F	2012	6	neg	neg	NSS	North Region	5	2012m3
M	2012	1	neg	neg	NSS	North Region	1	2012m3
F	2012	6	neg	neg	NSS	North Region	5	2012m3
F	2012	2	neg	neg	NSS	North Region	1	2012m3
M	2012	5	neg	pos	NSS	North Region	5	2012m3
F	2012	5	neg	pos	NSS	North Region	5	2012m3
F	2012	0.197125257	neg	neg	NSS	North Region	0	2012m3
M	2012	4	neg	neg	NSS	North Region	1	2012m4
M	2012	3	neg	pos	NSS	North Region	1	2012m4
F	2012	1	neg	neg	NSS	North Region	1	2012m4
M	2012	2	neg	neg	NSS	North Region	1	2012m4
M	2012	1	neg	pos	NSS	North Region	1	2012m4
M	2012	14	neg	neg	NSS	North Region	10	2012m4
M	2012	0.229979466	neg	pos	NSS	North Region	0	2012m4
F	2012	13	neg	neg	NSS	North Region	10	2012m5
M	2012	1	neg	pos	NSS	North Region	1	2012m5
F	2012	7	neg	neg	NSS	North Region	5	2012m5
F	2013	4	neg	neg	NSS	North Region	1	2013m5
M	2013	2	neg	neg	NSS	North Region	1	2013m6
M	2013	1	neg	neg	NSS	North Region	1	2013m6
F	2013	3	neg	neg	NSS	North Region	1	2013m6
M	2013	7	neg	neg	NSS	North Region	5	2013m6
M	2014	3	neg	neg	NSS	North Region	1	2014m7
M	2014	2	neg	neg	NSS	North Region	1	2014m7
M	2014	2	neg	neg	NSS	North Region	1	2014m7
M	2014	2	neg	pos	NSS	North Region	1	2014m7
M	2014	2	neg	neg	NSS	North Region	1	2014m7
M	2014	2	neg	neg	NSS	North Region	1	2014m7
M	2014	2	neg	neg	NSS	North Region	1	2014m7
M	2014	1	pos	pos	NSS	North Region	1	2014m7
M	2014	1	neg	pos	NSS	North Region	1	2014m8
	2014	1	neg	neg	NSS	North Region	1	2014m8
M	2014	1	neg	neg	NSS	North Region	1	2014m8
M	2014	1	neg	neg	NSS	North Region	1	2014m8
M	2014	1	neg	neg	NSS	North Region	1	2014m8
M	2014	1	neg	neg	NSS	North Region	1	2014m8
M	2015	1	neg	pos	SOF	Centre Region	1	2015m1
M	2015	1	neg	pos	SOF	Centre Region	1	2015m1
M	2015	0.164271047	pos	pos	SOF	Centre Region	0	2015m1
M	2009	7	neg	neg	SOF	Centre Region	5	2009m10
F	2009	8	neg	neg	SOF	Centre Region	5	2009m10
M	2009	0.197125257	neg	neg	SOF	Centre Region	0	2009m10
M	2009	0.229979466	neg	neg	SOF	Centre Region	0	2009m10
F	2009	27.46406571	neg	neg	SOF	Centre Region	15	2009m10
M	2009	4	neg	neg	SOF	Centre Region	1	2009m10
M	2010	0.197125257	neg	neg	SOF	Centre Region	0	2010m5
M	2010	5.098562628	neg	pos	SOF	Centre Region	5	2010m5
F	2010	1.065708419	neg	neg	SOF	Centre Region	1	2010m5
M	2010	1	neg	neg	SOF	Centre Region	1	2010m5
M	2010	0.197125257	neg	neg	SOF	Centre Region	0	2010m5
F	2010	1	neg	pos	SOF	Centre Region	1	2010m5
F	2010	4	neg	neg	SOF	Centre Region	1	2010m7
M	2010	5	neg	pos	SOF	Centre Region	5	2010m7
F	2010	2	neg	neg	SOF	Centre Region	1	2010m7
M	2010	3	neg	neg	SOF	Centre Region	1	2010m7
M	2010	3	neg	neg	SOF	Centre Region	1	2010m7
F	2010	1	neg	pos	SOF	Centre Region	1	2010m7
F	2010	1	neg	neg	SOF	Centre Region	1	2010m7
F	2010	2	neg	neg	SOF	Centre Region	1	2010m7
M	2010	9	neg	neg	SOF	Centre Region	5	2010m7
F	2010	2	neg	pos	SOF	Centre Region	1	2010m8
F	2010	11	neg	pos	SOF	Centre Region	10	2010m8
M	2010	2	neg	neg	SOF	Centre Region	1	2010m8
M	2010	2	neg	pos	SOF	Centre Region	1	2010m8
M	2010	6	neg	neg	SOF	Centre Region	5	2010m8
F	2010	1	neg	neg	SOF	Centre Region	1	2010m8
M	2010	6	neg	neg	SOF	Centre Region	5	2010m8
F	2010	3	neg	neg	SOF	Centre Region	1	2010m8
M	2010	0.262833676	neg	neg	SOF	Centre Region	0	2010m8
M	2010	7	neg	neg	SOF	Centre Region	5	2010m8
M	2010	13	pos	neg	SOF	Centre Region	10	2010m8
F	2010	7	pos	neg	SOF	Centre Region	5	2010m8
M	2010	0.229979466	neg	neg	SOF	Centre Region	0	2010m8
F	2010	4	pos	neg	SOF	Centre Region	1	2010m8
M	2010	2	neg	neg	SOF	Centre Region	1	2010m9
M	2010	2	pos	pos	SOF	Centre Region	1	2010m9
M	2010	1	neg	neg	SOF	Centre Region	1	2010m9
F	2010	2	neg	neg	SOF	Centre Region	1	2010m9
M	2010	9	neg	neg	SOF	Centre Region	5	2010m9
F	2011	1	neg	neg	SOF	Centre Region	1	2011m1
M	2015	2	neg	neg	SOF	Centre Region	1	2015m1
M	2015	2	neg	pos	SOF	Centre Region	1	2015m1
M	2015	2	neg	neg	SOF	Centre Region	1	2015m1
M	2015	3	neg	neg	SOF	Centre Region	1	2015m1
M	2015	2	neg	pos	SOF	Centre Region	1	2015m2
M	2015	1	neg	pos	SOF	Centre Region	1	2015m2
M	2015	1	neg	pos	SOF	Centre Region	1	2015m2
M	2015	1	neg	neg	SOF	Centre Region	1	2015m2
M	2015	1	neg	pos	SOF	Centre Region	1	2015m2
M	2015	1	neg	pos	SOF	Centre Region	1	2015m2
M	2015	1	neg	neg	SOF	Centre Region	1	2015m2
F	2015	1	neg	neg	SOF	Centre Region	1	2015m2
F	2015	0.295687885	neg	pos	SOF	Centre Region	0	2015m2
F	2015	0.262833676	neg	pos	SOF	Centre Region	0	2015m3
F	2015	6	neg	neg	SOF	Centre Region	5	2015m3
M	2015	5	neg	neg	SOF	Centre Region	5	2015m3
M	2015	5	neg	pos	SOF	Centre Region	5	2015m3
F	2015	0.065708419	neg	pos	SOF	Centre Region	0	2015m3
F	2015	0.164271047	neg	neg	SOF	Centre Region	0	2015m3
F	2015	0.229979466	neg	neg	SOF	Centre Region	0	2015m3
M	2015	4	neg	neg	SOF	Centre Region	1	2015m3
F	2015	11	neg	neg	SOF	Centre Region	10	2015m3
F	2015	1	neg	neg	SOF	Centre Region	1	2015m3
M	2015	1	neg	pos	SOF	Centre Region	1	2015m3
F	2015	4	neg	neg	SOF	Centre Region	1	2015m3
F	2015	10	neg	neg	SOF	Centre Region	10	2015m3
M	2015	9	neg	pos	SOF	Centre Region	5	2015m4
F	2015	2	neg	neg	SOF	Centre Region	1	2015m4
F	2015	0.197125257	neg	neg	SOF	Centre Region	0	2015m4
F	2015	2	neg	neg	SOF	Centre Region	1	2015m4
F	2015	2	neg	neg	SOF	Centre Region	1	2015m4
F	2015	2	pos	neg	SOF	Centre Region	1	2015m4
M	2015	3	neg	pos	SOF	Centre Region	1	2015m4
F	2015	8	neg	pos	SOF	Centre Region	5	2015m4
F	2015	12	neg	pos	SOF	Centre Region	10	2015m4
F	2015	5	neg	neg	SOF	Centre Region	5	2015m5
F	2015	7	neg	neg	SOF	Centre Region	5	2015m5
M	2015	0.262833676	neg	pos	SOF	Centre Region	0	2015m5
F	2015	0.229979466	neg	pos	SOF	Centre Region	0	2015m5
M	2015	0.197125257	neg	pos	SOF	Centre Region	0	2015m5
M	2015	4	pos	neg	SOF	Centre Region	1	2015m5
M	2015	10	neg	pos	SOF	Centre Region	10	2015m5
F	2015	3	neg	pos	TET	Centre Region	1	2015m5
F	2015	3	neg	neg	TET	Centre Region	1	2015m5
M	2015	3	neg	neg	TET	Centre Region	1	2015m6
M	2015	1	neg	neg	TET	Centre Region	1	2015m6
F	2015	12	neg	neg	TET	Centre Region	10	2015m6
M	2015	36	neg	neg	TET	Centre Region	15	2015m6
F	2015	5	neg	neg	TET	Centre Region	5	2015m6
M	2015	6	neg	neg	TET	Centre Region	5	2015m6
M	2015	8	neg	neg	TET	Centre Region	5	2015m6
M	2015	1	neg	neg	TET	Centre Region	1	2015m6
F	2015	8	neg	neg	TET	Centre Region	5	2015m6
F	2015	13	neg	neg	TET	Centre Region	10	2015m6
M	2015	3	neg	neg	TET	Centre Region	1	2015m6
F	2015	1	neg	neg	TET	Centre Region	1	2015m6
F	2015	3	neg	neg	TET	Centre Region	1	2015m6
M	2015	35	neg	pos	TET	Centre Region	15	2015m6
F	2015	3	neg	neg	TET	Centre Region	1	2015m6
M	2015	15	pos	neg	TET	Centre Region	15	2015m6
M	2015	15	neg	neg	TET	Centre Region	15	2015m7
M	2015	8	neg	neg	TET	Centre Region	5	2015m7
M	2015	48	neg	neg	TET	Centre Region	15	2015m7
F	2015	3	neg	neg	TET	Centre Region	1	2015m7
M	2015	5	neg	neg	TET	Centre Region	5	2015m7
M	2015	14	neg	neg	TET	Centre Region	10	2015m7
F	2015	0.098562628	pos	neg	TET	Centre Region	0	2015m7
	2015	1	neg	neg	TET	Centre Region	1	2015m7
F	2015	1	neg	pos	TET	Centre Region	1	2015m8
M	2015	4	neg	pos	TET	Centre Region	1	2015m8
F	2015	8	neg	neg	TET	Centre Region	5	2015m8
M	2015	16	pos	pos	TET	Centre Region	15	2015m8
M	2015	0.131416838	neg	neg	TET	Centre Region	0	2015m8
M	2015	12	neg	neg	TET	Centre Region	10	2015m8
F	2015	9	neg	neg	TET	Centre Region	5	2015m8
M	2015	8	pos	pos	TET	Centre Region	5	2015m8
M	2015	21	neg	neg	TET	Centre Region	15	2015m9
M	2015	7	neg	pos	TET	Centre Region	5	2015m9
F	2015	5	pos	neg	ZAM	Centre Region	5	2015m9
F	2015	5	neg	pos	ZAM	Centre Region	5	2015m9
F	2015	3	neg	pos	ZAM	Centre Region	1	2015m9
F	2009	2	neg	pos	ZAM	Centre Region	1	2009m9
M	2009	1	neg	neg	ZAM	Centre Region	1	2009m9
M	2009	2	neg	neg	ZAM	Centre Region	1	2009m9
M	2009	1	neg	neg	ZAM	Centre Region	1	2009m9
M	2009	3	pos	pos	ZAM	Centre Region	1	2009m9
M	2009	1	neg	pos	ZAM	Centre Region	1	2009m9
M	2009	6	neg	neg	ZAM	Centre Region	5	2009m9
F	2009	40	neg	neg	ZAM	Centre Region	15	2009m9
F	2009	0.098562628	neg	neg	ZAM	Centre Region	0	2009m9
F	2009	3	neg	neg	ZAM	Centre Region	1	2009m10
M	2009	0.098562628	neg	neg	ZAM	Centre Region	0	2009m10
F	2009	2	neg	neg	ZAM	Centre Region	1	2009m10
F	2009	2	neg	pos	ZAM	Centre Region	1	2009m10
F	2009	4	neg	neg	ZAM	Centre Region	1	2009m10
F	2009	1	neg	neg	ZAM	Centre Region	1	2009m10
F	2009	1	neg	pos	ZAM	Centre Region	1	2009m11
M	2009	10	neg	neg	ZAM	Centre Region	10	2009m11
F	2009	5	pos	neg	ZAM	Centre Region	5	2009m11
F	2009	8	neg	pos	ZAM	Centre Region	5	2009m11
F	2009	39	neg	neg	ZAM	Centre Region	15	2009m11
M	2009	30	neg	neg	ZAM	Centre Region	15	2009m11
M	2009	23	neg	neg	ZAM	Centre Region	15	2009m12
F	2009	0.131416838	neg	pos	ZAM	Centre Region	0	2009m12
M	2009	0.262833676	neg	neg	ZAM	Centre Region	0	2009m12
F	2009	0.164271047	neg	neg	ZAM	Centre Region	0	2009m12
F	2009	0.098562628	neg	pos	ZAM	Centre Region	0	2009m12
M	2009	25	neg	neg	ZAM	Centre Region	15	2009m12
M	2009	2	neg	neg	ZAM	Centre Region	1	2009m12
M	2009	0.131416838	neg	neg	ZAM	Centre Region	0	2009m12
M	2009	0.098562628	neg	neg	ZAM	Centre Region	0	2009m12
M	2010	1	neg	neg	ZAM	Centre Region	1	2010m9
M	2010	1	neg	neg	ZAM	Centre Region	1	2010m9
F	2010	0.098562628	neg	neg	ZAM	Centre Region	0	2010m9
M	2010	0.131416838	neg	neg	ZAM	Centre Region	0	2010m9
M	2010	0.229979466	neg	neg	ZAM	Centre Region	0	2010m9
M	2010	1	neg	pos	ZAM	Centre Region	1	2010m9
M	2010	8	neg	neg	ZAM	Centre Region	5	2010m10
F	2010	0.229979466	neg	neg	ZAM	Centre Region	0	2010m10
F	2010	2	neg	neg	ZAM	Centre Region	1	2010m10
F	2010	0.262833676	neg	neg	ZAM	Centre Region	0	2010m10
F	2010	3	neg	neg	ZAM	Centre Region	1	2010m10
M	2010	1	neg	neg	ZAM	Centre Region	1	2010m10
F	2010	1	neg	pos	ZAM	Centre Region	1	2010m10
M	2010	1	neg	neg	ZAM	Centre Region	1	2010m10
F	2011	2	neg	neg	ZAM	Centre Region	1	2011m2
M	2011	3	neg	pos	ZAM	Centre Region	1	2011m3
F	2011	0.229979466	neg	neg	ZAM	Centre Region	0	2011m3
M	2011	1	neg	neg	ZAM	Centre Region	1	2011m3
M	2011	4	neg	pos	ZAM	Centre Region	1	2011m3
F	2011	3	neg	neg	ZAM	Centre Region	1	2011m3
M	2011	3	neg	neg	ZAM	Centre Region	1	2011m6
F	2011	0.295687885	neg	pos	ZAM	Centre Region	0	2011m6
F	2011	0.295687885	neg	pos	ZAM	Centre Region	0	2011m6
M	2011	3	neg	neg	ZAM	Centre Region	1	2011m6
M	2011	0.361396304	neg	neg	ZAM	Centre Region	0	2011m6
M	2011	3	neg	neg	ZAM	Centre Region	1	2011m6
M	2011	0.328542094	neg	neg	ZAM	Centre Region	0	2011m7
M	2011	0.098562628	neg	neg	ZAM	Centre Region	0	2011m7
M	2011	5	neg	pos	ZAM	Centre Region	5	2011m8
F	2011	5	neg	neg	ZAM	Centre Region	5	2011m8
F	2011	2	neg	pos	ZAM	Centre Region	1	2011m8
F	2012	1	neg	neg	ZAM	Centre Region	1	2012m5
M	2012	9	neg	neg	ZAM	Centre Region	5	2012m6
F	2012	1	pos	neg	ZAM	Centre Region	1	2012m6
F	2012	1	neg	neg	ZAM	Centre Region	1	2012m6
F	2012	1	neg	neg	ZAM	Centre Region	1	2012m7
M	2013	0.032854209	neg	neg	ZAM	Centre Region	0	2013m6
M	2013	2	neg	neg	ZAM	Centre Region	1	2013m6
M	2013	1	neg	neg	ZAM	Centre Region	1	2013m6
M	2013	0.065708419	neg	neg	ZAM	Centre Region	0	2013m6
M	2013	5	neg	pos	ZAM	Centre Region	5	2013m6
M	2013	0.197125257	neg	neg	ZAM	Centre Region	0	2013m6
F	2013	0.229979466	neg	pos	ZAM	Centre Region	0	2013m6
M	2013	3	pos	neg	ZAM	Centre Region	1	2013m6
F	2013	2	neg	neg	ZAM	Centre Region	1	2013m6
M	2013	1	neg	neg	ZAM	Centre Region	1	2013m7
M	2013	0.197125257	neg	neg	ZAM	Centre Region	0	2013m7
F	2013	0.262833676	neg	neg	ZAM	Centre Region	0	2013m7
F	2013	0.295687885	neg	pos	ZAM	Centre Region	0	2013m7
F	2013	6	neg	neg	ZAM	Centre Region	5	2013m7
F	2013	7	neg	neg	ZAM	Centre Region	5	2013m7
M	2013	1	neg	neg	ZAM	Centre Region	1	2013m7
F	2013	0.328542094	pos	neg	ZAM	Centre Region	0	2013m7
F	2013	0.295687885	neg	neg	ZAM	Centre Region	0	2013m7
F	2013	3	neg	neg	ZAM	Centre Region	1	2013m7
M	2013	3	neg	neg	ZAM	Centre Region	1	2013m8
F	2013	2	pos	neg	ZAM	Centre Region	1	2013m8
M	2013	3	neg	neg	ZAM	Centre Region	1	2013m8
M	2013	2	neg	neg	ZAM	Centre Region	1	2013m8
F	2013	0.361396304	neg	neg	ZAM	Centre Region	0	2013m8
F	2013	0.361396304	neg	neg	ZAM	Centre Region	0	2013m8
F	2013	28	neg	neg	ZAM	Centre Region	15	2013m8
M	2013	1	neg	neg	ZAM	Centre Region	1	2013m8
F	2013	1	neg	neg	ZAM	Centre Region	1	2013m8
M	2013	0.328542094	neg	neg	ZAM	Centre Region	0	2013m8
F	2013	1	pos	pos	ZAM	Centre Region	1	2013m8
M	2013	1	neg	neg	ZAM	Centre Region	1	2013m8
M	2013	8	neg	neg	ZAM	Centre Region	5	2013m8
F	2013	0.295687885	neg	neg	ZAM	Centre Region	0	2013m8
F	2013	1	neg	neg	ZAM	Centre Region	1	2013m9
M	2013	1	neg	neg	ZAM	Centre Region	1	2013m9
F	2013	1	neg	neg	ZAM	Centre Region	1	2013m9
M	2013	8	neg	neg	ZAM	Centre Region	5	2013m9
F	2013	4	neg	pos	ZAM	Centre Region	1	2013m9
F	2013	2	neg	neg	ZAM	Centre Region	1	2013m9
M	2013	8	neg	neg	ZAM	Centre Region	5	2013m9
F	2013	0.295687885	neg	pos	ZAM	Centre Region	0	2013m9
M	2013	1	neg	neg	ZAM	Centre Region	1	2013m9
M	2013	3	neg	neg	ZAM	Centre Region	1	2013m9
M	2013	2	neg	neg	ZAM	Centre Region	1	2013m9
F	2013	1	neg	pos	ZAM	Centre Region	1	2013m9
M	2013	4	neg	neg	ZAM	Centre Region	1	2013m10
M	2013	42	pos	pos	ZAM	Centre Region	15	2013m10
F	2013	13	neg	neg	ZAM	Centre Region	10	2013m10
M	2014	0.098562628	neg	neg	ZAM	Centre Region	0	2014m5
M	2014	1	neg	neg	ZAM	Centre Region	1	2014m5
M	2014	1	neg	neg	ZAM	Centre Region	1	2014m5
F	2014	0.065708419	neg	neg	ZAM	Centre Region	0	2014m5
F	2014	7	neg	neg	ZAM	Centre Region	5	2014m5
M	2014	0.065708419	neg	neg	ZAM	Centre Region	0	2014m6
M	2014	3	neg	neg	ZAM	Centre Region	1	2014m6
M	2014	10	neg	neg	ZAM	Centre Region	10	2014m6
M	2014	2	neg	neg	ZAM	Centre Region	1	2014m7
F	2014	9	neg	neg	ZAM	Centre Region	5	2014m7
M	2014	0.065708419	neg	neg	ZAM	Centre Region	0	2014m7
M	2014	2	neg	neg	ZAM	Centre Region	1	2014m7
F	2014	27	neg	neg	ZAM	Centre Region	15	2014m7
F	2014	20	neg	neg	ZAM	Centre Region	15	2014m7
F	2014	13	neg	neg	ZAM	Centre Region	10	2014m7
F	2014	70	neg	neg	ZAM	Centre Region	15	2014m9
F	2014	1	neg	neg	ZAM	Centre Region	1	2014m9
F	2014	2	neg	neg	ZAM	Centre Region	1	2014m9
F	2014	23	neg	neg	ZAM	Centre Region	15	2014m9
M	2014	2	neg	neg	ZAM	Centre Region	1	2014m9
M	2014	1	neg	neg	ZAM	Centre Region	1	2014m9
F	2014	1	neg	neg	ZAM	Centre Region	1	2014m9
F	2014	1	neg	neg	ZAM	Centre Region	1	2014m9
F	2014	1	neg	neg	ZAM	Centre Region	1	2014m10
M	2014	0.065708419	neg	neg	ZAM	Centre Region	0	2014m10
F	2014	2	neg	neg	ZAM	Centre Region	1	2014m10
M	2014	0.065708419	neg	neg	ZAM	Centre Region	0	2014m10
M	2014	5	pos	neg	ZAM	Centre Region	5	2014m10
F	2014	0.065708419	neg	neg	ZAM	Centre Region	0	2014m10
F	2014	3	neg	neg	ZAM	Centre Region	1	2014m10
M	2014	0.131416838	neg	neg	ZAM	Centre Region	0	2014m10
F	2014	4	neg	neg	ZAM	Centre Region	1	2014m10
M	2014	1	neg	neg	ZAM	Centre Region	1	2014m10
F	2014	2	neg	neg	ZAM	Centre Region	1	2014m10
F	2014	0.295687885	neg	neg	ZAM	Centre Region	0	2014m11
F	2014	3	neg	neg	ZAM	Centre Region	1	2014m11
F	2014	1	neg	neg	ZAM	Centre Region	1	2014m11
F	2014	0.164271047	neg	neg	ZAM	Centre Region	0	2014m11
M	2014	13	neg	neg	ZAM	Centre Region	10	2014m11
M	2014	0.065708419	neg	neg	ZAM	Centre Region	0	2014m11
M	2014	0.197125257	neg	neg	ZAM	Centre Region	0	2014m11
F	2014	7	neg	neg	ZAM	Centre Region	5	2014m11
F	2014	6	neg	neg	ZAM	Centre Region	5	2014m11
M	2014	0.164271047	neg	neg	ZAM	Centre Region	0	2014m11
F	2014	1	neg	neg	ZAM	Centre Region	1	2014m11
F	2014	0.164271047	neg	neg	ZAM	Centre Region	0	2014m11
F	2014	11	neg	neg	ZAM	Centre Region	10	2014m12
M	2014	1	neg	neg	ZAM	Centre Region	1	2014m12
M	2014	0.164271047	neg	neg	ZAM	Centre Region	0	2014m12
M	2014	8	neg	neg	ZAM	Centre Region	5	2014m12
M	2014	1	neg	neg	ZAM	Centre Region	1	2014m12
M	2014	0.131416838	neg	neg	ZAM	Centre Region	0	2014m12
F	2014	0.131416838	neg	neg	ZAM	Centre Region	0	2014m12
F	2014	1	neg	pos	ZAM	Centre Region	1	2014m12
F	2014	10	neg	neg	ZAM	Centre Region	10	2014m12
F	2014	5	neg	neg	ZAM	Centre Region	5	2014m12
M	2014	3	neg	neg	ZAM	Centre Region	1	2014m12
M	2014	1	neg	neg	ZAM	Centre Region	1	2014m1
F	2014	3	neg	neg	ZAM	Centre Region	1	2014m1
F	2014	0.131416838	neg	neg	ZAM	Centre Region	0	2014m1
F	2014	9	neg	neg	ZAM	Centre Region	5	2014m1
M	2014	17	neg	neg	ZAM	Centre Region	15	2014m1
F	2014	1	neg	neg	ZAM	Centre Region	1	2014m1
F	2014	8	neg	neg	ZAM	Centre Region	5	2014m1
